# Supplementary material for: Specific Cellular and Humoral Immune Responses to the Neoantigen RBD of SARS-CoV-2 in Patients with Primary and Secondary Immunodeficiency and Healthy Donors
Source: Biomedicines. 2023 Mar 28;11(4):1042. doi: 10.3390/biomedicines11041042 (PMC10135489; doi:10.3390/biomedicines11041042)
Supplement: Supplementary file 1 [file biomedicines-11-01042-s001.zip]

Archive with 1 entries (1 files):
- biomedicines-2254317-supplementary.pdf
